# Supplementary material for: Effect of Acute Lung Injury (ALI) Induced by Lipopolysaccharide (LPS) on the Pulmonary Pharmacokinetics of an Antibody
Source: Antibodies (Basel). 2025 Apr 6;14(2):33. doi: 10.3390/antib14020033 (PMC12015819; doi:10.3390/antib14020033)
Supplement: Supplementary file 1 [file antibodies-14-00033-s001.zip]

Archive with 1 entries (1 files):
- antibodies-3516299-supplementary.pdf
